# Supplementary material for: In Vitro Induction of Tendon-Specific Markers in Tendon Cells, Adipose- and Bone Marrow-Derived Stem Cells is Dependent on TGFβ3, BMP-12 and Ascorbic Acid Stimulation
Source: Int J Mol Sci. 2019 Jan 3;20(1):149. doi: 10.3390/ijms20010149 (PMC6337430; doi:10.3390/ijms20010149)
Supplement: Supplementary file 1 [file ijms-20-00149-s001.zip]

Archive with 3 entries (3 files):
- Supplementary Figure 2.tiff
- Supplementary figure 1.tif
- Supplementary Figure 3.tiff
